# Supplementary material for: Enhanced Electrocatalysts for Oxygen Reduction Reaction: Insights from Accelerated Stress Testing and IL-TEM Analysis
Source: Nanomaterials (Basel). 2025 May 21;15(10):776. doi: 10.3390/nano15100776 (PMC12114201; doi:10.3390/nano15100776)
Supplement: Supplementary file 1 [file nanomaterials-15-00776-s001.zip]

Archive with 1 entries (1 files):
- nanomaterials-3656591-supplementary.pdf
